# Supplementary material for: Repurposing metformin as a potential anticancer agent using in silico technique
Source: Daru. 2024 Jun 26;32(2):549–55. doi: 10.1007/s40199-024-00523-0 (PMC11554977; doi:10.1007/s40199-024-00523-0)
Supplement: Supplementary file 1 — Supplementary file1 (XLSX 28 KB) [file 40199_2024_523_MOESM1_ESM.xlsx]

## Sheet: Sheet1
Supplementary 1: 1826 cell lines
127399	21NT	5637	786O	9505BIK
1321N1	22RV1	59M	8305C	95T1000
143B	2313287	600MPE	8505C	A101D
170MGBA	253J	639V	8MGBA	A1207
184A1	253JBV	647V	921	A172
184B5	42MGBA	697	93T449	A204
201T	451LU	769P	94T778	A2058
A253	A673STAG2KO16	AMO1	BB65EBV	BGC823
A2780	A673STAG2KO45	AN3CA	BB65RCC	BHT101
A375	A673STAG2NT14	ANGMCSS	BC1	BHY
A375SKINCJ1	A673STAG2NT23	ARH77	BC3	BICR10
A375SKINCJ2	A704	ASH3	BC3C	BICR16
A375SKINCJ3	ABC1	ASPC1	BCP1	BICR18
A388	ACCMESO1	ATN1	BCPAP	BICR22
A3KAW	ACHN	AU565	BDCM	BICR31
A427	ACN	AZ521	BE13	BICR56
A431	AGS	BALL1	BE2M17	BICR6
A498	ALLPO	BB30HNC	BECKER	BICR78
A4FUK	ALLSIL	BB30PBL	BEN	BIN67
A549	AM38	BB49EBV	BFTC905	BJHTERT
A673	AML193	BB49HNC	BFTC909	BL41
BL70	C4I	CAL54	CCLFPEDS0003T	CHLA57
BLUE1	C4II	CAL62	CCLFPEDS0008T	CHLA9
BOKU	C75	CAL72	CCLFPEDS0018T	CHLA99
BONNA12	C80	CAL78	CCLFUPGI0005T	CHP126
BPH1	C8166	CAL851	CCLP1	CHP134
BT12	C84	CALU1	CCRFCEM	CHP212
BT16	C99	CALU3	CCSW1	CHSA0011
BT20	CA46	CALU6	CESS	CHSA0108
BT474	CA922	CAMA1	CFPAC1	CHSA8926
BT483	CACO2	CAOV3	CGTHW1	CI
BT549	CADOES1	CAOV4	CH157MN	CI1
BV173	CAKI1	CAPAN1	CHAGOK1	CII
BXPC3	CAKI2	CAPAN2	CHL1	CJM
C10	CAL120	CAR1	CHL1DM	CL11
C125PM	CAL12T	CAS1	CHLA06ATRT	CL14
C2BBE1	CAL148	CASKI	CHLA10	CL34
C32	CAL27	CBAGPN	CHLA15	CL40
C33A	CAL29	CCC5	CHLA218	CME1
C396	CAL33	CCFSTTG1	CHLA258	CMK
C3A	CAL39	CCK81	CHLA266	CMK115
CMLT1	CAL51	CCLFPEDS0001T	CHLA32	CMK86
COGAR359	COV644	DL	EOL1	G402
COGE352	CP50EBV	DL40	EPLC272H	G415
COGN278	CP50MELB	DLD1	ES1	GA10
COGN305	CP66EBV	DM3	ES2	GAK
COLO201	CP66MEL	DMS114	ES3	GAMG
COLO205	CP67MEL	DMS153	ES4	GB1
COLO320	CPCN	DMS273	ES5	GB2
COLO320HSR	CROAP2	DMS454	ES6	GBM001
COLO668	CS1	DMS53	ES7	GCIY
COLO678	CTB1	DMS79	ES8	GCT
COLO679	CTV1	DND41	ESO26	GDM1
COLO680N	CTV1DM	DOHH2	ESO51	GI1
COLO684	CW2	DOK	ESS1	GIMEN
COLO704	CW9019	DOTC24510	ETK1	GISTT1
COLO741	D245MG	DOV13	EVSAT	GLC82
COLO775	D247MG	DSH1	EW1	GMEL
COLO783	D263MG	DU145	EW11	GMS10
COLO792	D283MED	DU4475	EW12	GOS3
COLO794	D336MG	DV90	EW13	GOTO
COLO800	D341Med	EB1	EW16	GP2D
COLO818	D384	EB2	EW18	GP5D
COLO824	D392MG	EB3	EW22	GRANTA519
COLO829	D423MG	EBC1	EW24	GRM
COLO829BL	D425	ECC10	EW3	GRST
COLO849	D458	ECC12	EW7	GSS
CORL105	D502MG	ECC2	EW8	GSU
CORL23	D542MG	ECC4	EWS502	GT3TKB
CORL24	D556	ECGI10	EWS834	H103
CORL279	D566MG	EFE184	F36P	H157
CORL303	DANG	EFM19	F5	H2369
CORL311	DAOY	EFM192A	FADU	H2373
CORL32	DAUDI	EFO21	FARAGE	H2461
CORL321	DB	EFO27	FEPD	H2591
CORL47	DBTRG05MG	EGI1	FLO1	H2595
CORL51	DEL	EHEB	FTC133	H2722
CORL88	DERL2	EJM	FTC238	H2731
CORL95	DETROIT562	EKVX	FU97	H2795
COV318	DG75	EM2	FUJI	H2803
COV362	DIFI	EMCBAC1	FUOV1	H2804
COV413A	DIPG007	EMCBAC2	G292CLONEA141B1	H2810
COV434	DJM1	EMTOKA	G361	H2818
COV504	DKMG	EN	G401	H2869
H290	HDQP1	HS834T	ISTMES2	KMH2
H3118	HEC1	HS839T	ISTSL1	KMHDASH2
H357	HEC108	HS840T	ISTSL2	KML1
H376	HEC116	HS852T	J82	KMLS1
H4	HEC151	HS860T	J82EBV	KMM1
H413	HEC1A	HS863T	JAR	KMOE2
H513	HEC1B	HS870T	JEG3	KMRC1
H9	HEC251	HS888T	JEKO1	KMRC2
HA1E	HEC265	HS895T	JHESOAD1	KMRC20
HA7EBV	HEC50B	HS934T	JHH1	KMRC3
HA7RCC	HEC59	HS936T	JHH2	KMS11
HAL01	HEC6	HS939T	JHH4	KMS12BM
HAP1	HEKTE	HS940T	JHH5	KMS18
HARA	HEL	HS944T	JHH6	KMS20
HB1119	HEL9217	HSC1	JHH7	KMS21BM
HBL100	HELA	HSC2	JHOC5	KMS26
HC1	HEMCSS	HSC3	JHOM1	KMS27
HCA1	HEP3B217	HSC39	JHOM2B	KMS28BM
HCC1008	HEPG2	HSC4	JHOS2	KMS28PE
HCC1143	HEY	HSC5	JHOS3	KMS34
HCC1143BL	HEYA8	HSKTC	JHOS4	KNS42
HCC1171	HG3	HSOS1	JHU011	KNS60
HCC1187	HGC27	HSPSS	JHU022	KNS62
HCC1187BL	HH	HSQ89	JHU028	KNS81
HCC1195	HHUA	HSSCH2	JHU029	KNS81FD
HCC1359	HK2	HSSYII	JHUEM1	KO52
HCC1395	HKA1	HT	JHUEM2	KON
HCC1395BL	HKGZCC	HT1080	JHUEM3	KOPN8
HCC1419	HL60	HT115	JHUEM7	KOSC2
HCC1428	HLC1	HT1197	JIMT1	KP1N
HCC1438	HLE	HT1376	JIYOYEP2003	KP2
HCC15	HLF	HT144	JJN3	KP3
HCC1500	HLFA	HT144SKINFV1	JK1	KP363T
HCC1569	HMC18	HT144SKINFV2	JL1	KP4
HCC1588	HMCB	HT144SKINFV3	JM1	KPL1
HCC1599	HMEL	HT29	JMSU1	KPMRTRY
HCC1599BL	HMVII	HT3	JMURTK2	KPNRTBM1
HCC1806	HMY1	HT55	JOPACA1	KPNSI9S
HCC1833	HN	HTCC3	JR	KPNYN
HCC1897	HNT34	HTK	JSC1	KPNYS
HCC1937	HO1N1	HTMMT	JURKAT	KS1
HCC1937BL	HO1U1	HUCCT1	JURLMK1	KU1919
HCC1954	HOKUG	HUG1N	JVE127	KU812
HCC1954BL	HOP62	HUH1	JVE253	KURAMOCHI
HCC202	HOP92	HUH28	JVM2	KY821
HCC2108	HOS	HUH6	JVM3	KYAE1
HCC2157	HOTHC	HUH7	K029AX	KYM1
HCC2157BL	HOUAI	HUNS1	K2	KYO1
HCC2185	HPAC	HUO3N1	K5	KYSE140
HCC2218	HPAFII	HUO9	K562	KYSE150
HCC2218BL	HPBALL	HUPT3	KALS1	KYSE180
HCC2279	HRT18	HUPT4	KARPAS1106P	KYSE220
HCC2429	HS172T	HUT102	KARPAS1718	KYSE270
HCC2450	HS229T	HUT78	KARPAS231	KYSE30
HCC2688	HS255T	HUTU80	KARPAS299	KYSE410
HCC2814	HS274T	IALM	KARPAS384	KYSE450
HCC2935	HS281T	ICC10	KARPAS422	KYSE50
HCC2998	HS294T	ICC106	KARPAS45	KYSE510
HCC3153	HS343T	ICC108	KARPAS620	KYSE520
HCC33	HS445	ICC12	KASUMI1	KYSE70
HCC364	HS578T	ICC137	KASUMI2	L1236
HCC366	HS600T	ICC15	KASUMI6	L33
HCC38	HS604T	ICC2	KATOIII	L363
HCC38BL	HS606T	ICC3	KCIMOH1	L428
HCC4006	HS611T	ICC4	KCL22	L540
HCC44	HS616T	ICC5	KD	L542
HCC461	HS618T	ICC6	KE37	L82
HCC515	HS633T	ICC8	KE39	LAMA84
HCC56	HS675T	ICC9	KE97	LAN2
HCC70	HS683	IGR1	KELLY	LAN6
HCC78	HS688AT	IGR37	KG1	LB1047EBV
HCC827	HS695T	IGR39	KG1C	LB1047RCC
HCC827GR	HS698T	IGROV1	KGN	LB2241EBV
HCC827GR5	HS706T	IHH4	KHM1B	LB2241RCC
HCC95	HS729	IM9	KHYG1	LB2518EBV
HCE4	HS737T	IM95	KIJK	LB2518MEL
HCET	HS739T	IMR32	KINGS1	LB373EBV
HCS2	HS742T	IMR5	KKU100	LB373MELD
HCSC1	HS746T	INA6	KKU213	LB647PBL
HCT116	HS751T	IOMMLEE	KLE	LB647SCLC
HCT15	HS766T	IPC298	KLM1	LB771HNC
HCT8	HS819T	ISHIKAWAHERAKLIO02ER	KM12	LB771PBL
HDLM2	HS821T	ISTMEL1	KMBC2	LB831BLC
HDMYZ	HS822T	ISTMES1	KMCH1	LB831EBV
LB996RCC	MDAPCA2B	MUTZ8	NCIH1651	NCIH1975
LC1F	MDST8	MV411	NCIH1666	NCIH1993
LC1SQ	ME1	MX1	NCIH1688	NCIH2004RT
LC1SQSF	ME180	MYLA	NCIH1693	NCIH2009
LC2AD	MEC1	MYM12	NCIH1694	NCIH2023
LC41	MEC2	MZ1B	NCIH1703	NCIH2029
LCLC103H	MEG01	MZ1PC	NCIH1734	NCIH2030
LCLC97TM1	MEL202	MZ2MEL	NCIH1755	NCIH2052
LI7	MEL270	MZ7B	NCIH1770	NCIH2066
LK2	MEL285	MZ7MEL	NCIH1781	NCIH2073
LMSU	MEL290	NALM1	NCIH1792	NCIH2081
LN18	MELHO	NALM16	NCIH1793	NCIH2085
LN215	MELJUSO	NALM19	NCIH1819	NCIH2087
LN229	MERO14	NALM6	NCIH1836	NCIH209
LN235	MERO25	NAMALWA	NCIH1838	NCIH2106
LN319	MERO41	NB1	NCIH1869	NCIH211
LN340	MERO48A	NB10	NCIH187	NCIH2110
LN382	MERO82	NB12	NCIH1876	NCIH2122
LN405	MERO83	NB13	NCIH1915	NCIH2126
LN428	MERO84	NB14	NCIH1930	NCIH2135
LN443	MERO95	NB1643	NCIH1944	NCIH2141
LN464	MESSA	NB17	NCIH196	NCIH2170
LNCAPCLONEFGC	MET2B	NB4	NCIH1963	NCIH2171
LNZ308	MEWO	NB5	NCIH1975	NCIH2172
LNZTA3WT4	MFE280	NB6	NCIH1993	NCIH2196
LO68	MFE296	NB69	NCIH2004RT	NCIH2227
LOUCY	MFE319	NB7	NCIH2009	NCIH2228
LOUNH91	MFHINO	NBSUSSR	NCIH2023	NCIH226
LOVO	MFM223	NBTU110	NCIH2029	NCIH2286
LOXIMVI	MG63	NCC010	NCIH2030	NCIH2291
LP1	MHHCALL2	NCC021	NCIH2052	NCIH23
LPS067	MHHCALL3	NCCIT	NCIH2066	NCIH2342
LPS141	MHHCALL4	NCCLMS1C1	NCIH2073	NCIH2347
LPS27	MHHES1	NCCMPNST2C1	NCIH2081	NCIH2405
LPS510	MHHNB11	NCCSTCK140	NCIH2085	NCIH2444
LPS6	MHHPREB1	NCIBL128	NCIH2087	NCIH2452
LPS853	MIAPACA2	NCIBL1395	NCIH209	NCIH250
LS	MINO	NCIBL1437	NCIH2106	NCIH28
LS1034	MJ	NCIBL1770	NCIH211	NCIH2882
LS1034PBL	MKL1	NCIBL2009	NCIH2110	NCIH2887
LS123	MKL2	NCIBL2052	NCIH2122	NCIH292
LS180	MKN1	NCIBL2087	NCIH2126	NCIH3122
LS411N	MKN28	NCIBL209	NCIH2135	NCIH322
LS513	MKN45	NCIBL2122	NCIH2141	NCIH322M
LU134A	MKN7	NCIBL2126	NCIH2170	NCIH3255
LU135	MKN74	NCIBL2171	NCIH2171	NCIH345
LU139	ML1	NCIH1048	NCIH2172	NCIH358
LU165	ML2	NCIH1092	NCIH2196	NCIH378
LU65	MLMA	NCIH1105	NCIH2227	NCIH441
LU99	MM127	NCIH1155	NCIH2228	NCIH446
LU99A	MM160113	NCIH1184	NCIH226	NCIH460
LUDLU1	MM1S	NCIH128	NCIH2286	NCIH508
LXF289	MM253	NCIH1299	NCIH2291	NCIH510
LY2	MM370	NCIH1304	NCIH23	NCIH520
M00921	MM383	NCIH1341	NCIH2342	NCIH522
M040416	MM386	NCIH1355	NCIH2347	NCIH524
M059J	MM415	NCIH1373	NCIH2405	NCIH526
M059K	MM426	NCIH1385	NCIH2444	NCIH596
M07E	MM485	NCIH1395	NCIH2452	NCIH630
M1203273	MMAC	NCIH1417	NCIH250	NCIH64
M14	MMACSF	NCIH1435	NCIH28	NCIH647
M140325	MN60	NCIH1436	NCIH2882	NCIH650
M980513	MOGGCCM	NCIH1437	NCIH2887	NCIH660
MAC2A	MOGGUVW	NCIH146	NCIH292	NCIH661
MACLS2	MOLM1	NCIH1563	NCIH3122	NCIH684
MALME3M	MOLM13	NCIH1568	NCIH322	NCIH69
MAPACHS77	MOLM14	NCIH1573	NCIH322M	NCIH716
MB1	MOLM16	NCIH157DM	NCIH3255	NCIH720
MC116	MOLM6	NCIH1581	NCIH345	NCIH727
MCAS	MOLP2	NCIH1618	NCIH1651	NCIH740
MCC13	MOLP8	NCIH1623	NCIH1666	NCIH747
MCC142	MOLT13	NCIH1648	NCIH1688	NCIH810
MCC26	MOLT16	NCIH1650	NCIH1693	NCIH82
MCCAR	MOLT3	NCIH1651	NCIH1694	NCIH835
MCF10A	MOLT4	NCIH1666	NCIH1703	NCIH838
MCF12A	MON	NCIH1688	NCIH1734	NCIH841
MCF7	MONOMAC1	NCIH1693	NCIH1755	NCIH847
MCIXC	MONOMAC6	NCIH1694	NCIH1770	NCIH854
MDAMB134VI	MORCPR	NCIH1703	NCIH1781	NCIH889
MDAMB157	MOT	NCIH1734	NCIH1792	NCIH929
MDAMB175VII	MOTN1	NCIH1755	NCIH1793	NCIN87
MDAMB231	MP46	NCIH1770	NCIH1819	NCO2
MDAMB330	MPNST724	NCIH1781	NCIH1836	NEC8
MDAMB361	MPP89	NCIH1792	NCIH1838	NGP
MDAMB415	MRKNU1	NCIH1793	NCIH1869	NH12
MDAMB435S	MS1	NCIH1819	NCIH187	NH6
MDAMB436	MS751	NCIH1836	NCIH1876	NHAHTDD
MDAMB453	MSDASH1	NCIH1838	NCIH1915	NIHOVCAR3
MDAMB468	MSTO211H	NCIH1618	NCIH1930	NK92MI
NMCG1	MTA	NCIH1623	NCIH1944	NKL
NO10	MUTZ3	NCIH1648	NCIH196	NKM1
NO11	MUTZ5	NCIH1650	NCIH1963	NMB
NO36	PACADD161	RL	SKMEL5	SNGM
NOMO1	PACADD165	RL952	SKMES1	SNU1
NOS1	PACADD188	RMGI	SKMG1	SNU1033
NOZ	PANC0203	RMSYM	SKMM2	SNU1040
NP2	PANC0213	RMUGS	SKN	SNU1041
NP3	PANC0327	RO82W1	SKN3	SNU1066
NP5	PANC0403	ROS50	SKNAS	SNU1076
NP8	PANC0504	RPE1SS111	SKNBE2	SNU1077
NTERA2CLD1	PANC0813	RPE1SS119	SKNDZ	SNU1079
NUDHL1	PANC1	RPE1SS48	SKNEP1	SNU1105
NUDUL1	PANC1005	RPE1SS51	SKNFI	SNU119
NUGC2	PATU8902	RPE1SS6	SKNMC	SNU1196
NUGC3	PATU8988S	RPE1SS77	SKNO1	SNU1197
NUGC4	PATU8988T	RPMI2650	SKNSH	SNU1214
NY	PC14	RPMI6666	SKOV3	SNU1272
NZM3	PC3	RPMI7951	SKPNDW	SNU1544
NZOV9	PC3JPC3	RPMI8226	SKRC20	SNU16
OACM51	PC9	RPMI8402	SKRC31	SNU175
OACP4C	PCI15A	RPMI8866	SKUT1	SNU182
OAW28	PCI30	RS411	SLR20	SNU201
OAW42	PCI38	RS5	SLR21	SNU213
OC314	PCI4B	RT112	SLR23	SNU216
OC315	PCI6A	RT11284	SLR24	SNU245
OC316	PCM6	RT4	SLR25	SNU283
OCIAML2	PEA1	RVH421	SLR26	SNU308
OCIAML3	PECAPJ15	RVH421SKINFV1	SLVL	SNU324
OCIAML4	PECAPJ34CLONEC12	RXF393	SMSCTR	SNU349
OCIAML5	PECAPJ41CLONED2	S117	SMZ1	SNU387
OCIC4P	PECAPJ49	S462	SN12C	SNU398
OCIC5X	PEER	SALE	SNB19	SNU407
OCILY10	PEO1	SAOS2	SNB75	SNU410
OCILY12	PEO4	SAS	SNGM	SNU423
OCILY132	PETA	SAT	SNU1	SNU449
OCILY18	PF382	SBC1	SNU1033	SNU46
OCILY19	PFEIFFER	SBC3	SNU1040	SNU466
OCILY3	PFSK1	SBC5	SNU1041	SNU475
OCILY7	PGA1	SC1	SNU1066	SNU478
OCIM1	PK1	SCABER	SNU1076	SNU489
OCIM2	PK45H	SCC15	SNU1077	SNU5
OCIMY5	PK59	SCC25	SNU1079	SNU503
OCIMY7	PK8	SCC3	SNU1105	SNU520
OCIP5X	PL18	SCC4	SNU119	SNU601
OCUBM	PL21	SCC9	SNU1196	SNU61
OCUG1	PL4	SCCOHT1	SNU1197	SNU620
OCUM1	PL45	SCH	SNU1214	SNU626
OE19	PLB985	SCLC21H	SNU1272	SNU638
OE21	PLCPRF5	SCLC22H	SNU1544	SNU668
OE33	PRECLH	SCMCRM2	SNU16	SNU685
OELE	PSN1	SCS214	SNU175	SNU719
OMC1	PSS008	SEKI	SNU182	SNU738
OMM1	PSS131R	SEM	SNU201	SNU761
OMM25	PWR1E	SEMK2	SNU213	SNU8
ONCODG1	QGP1	SET2	SNU216	SNU81
ONDA7	QIMRWIL	SF126	SNU245	SNU840
ONDA8	RAJI	SF172	SNU283	SNU869
ONDA9	RAMOS	SF268	SNU308	SNU878
ONE58	RAMOS2G64C10	SF295	SNU324	SNU886
ONS76	RBE	SF539	SNU349	SNU899
OPM1	RC2	SF767	SNU387	SNUC1
OPM2	RCC10RGB	SG231	SNU398	SNUC2A
OS252	RCC4	SH10TC	SNU407	SNUC2B
OSC19	RCCAB	SH4	SNU410	SNUC4
OSC20	RCCER	SHI1	SNU423	SNUC5
OSRC2	RCCFG2	SHMAC4	SKMEL5	SQ1
OUMS23	RCCJF	SHMAC5	SKMES1	SR786
OUMS27	RCCJW	SHP77	SKMG1	SS1A
OV17R	RCCMF	SHSY5Y	SKMM2	SSP25
OV56	RCHACV	SIGM5	SKN	ST486
OV7	RCK8	SIHA	SKN3	STM9101
OV90	RCM1	SIMA	SKNAS	STS0421
OVCA420	RD	SISO	SKNBE2	SU8686
OVCA433	RDES	SJRH30	SKNDZ	SUDHL1
OVCAR4	REC1	SJSA1	SKNEP1	SUDHL10
OVCAR5	REH	SKBR3	SKNFI	SUDHL16
OVCAR8	RERFGC1B	SKBR5	SKNMC	SUDHL4
OVISE	RERFLCAD1	SKBR7	SKNO1	SUDHL5
OVK18	RERFLCAD2	SKCO1	SKNSH	SUDHL6
OVKATE	RERFLCAI	SKES1	SKOV3	SUDHL8
OVMANA	RERFLCFM	SKGI	SKPNDW	SUIT2
OVMIU	RERFLCKJ	SKGII	SKRC20	SUM102PT
OVSAHO	RERFLCMS	SKGIIIA	SKRC31	SUM1315MO2
OVTOKO	RERFLCSQ1	SKGT2	SKUT1	SUM149PT
P12ICHIKAWA	RF48	SKGT4	SLR20	SUM159PT
P2URK562	RH1	SKHEP1	SLR21	SUM185PE
P30OHK	RH18	SKLMS1	SLR23	SUM190PT
P31FUJ	RH28	SKLU1	SLR24	SUM225CWN
P32ISH	RH30	SKM1	SLR25	SUM229PE
P3HR1	RH36	SKMEL1	SLR26	SUM44PE
P4E6	RH4	SKMEL19	SLVL	SUM52PE
PA1	RH41	SKMEL2	SMSCTR	SUMB002
PACADD119	RHJT	SKMEL24	SMZ1	SUPB15
PACADD135	RI1	SKMEL28	SN12C	SUPB8
PACADD137	RKN	SKMEL3	SNB19	SUPHD1
PACADD159	RKO	SKMEL30	SNB75	SUPM2
SUPT1	SW954	UMUC7	WERIRB1	YT
SUPT11	SW962	UMUC9	WIL2NS	YUHOIN0650
SUSA	SW982	UO31	WM115	ZR751
SW1088	SYO1	UOK101	WM1552C	ZR7530
SW1116	T173	UPCISCC026	WM1799	ZR75B
SW1271	T24	UPCISCC040	WM2664	T47D
SW13	T3M10	UPCISCC074	WM278	T84
SW1353	T3M3	UPCISCC090	WM3211	T98G
SW1417	T3M4	UPCISCC111	WM35	TALL1
SW1463	T3M5	UPCISCC116	WM3772F	TANOUE
SW156	SW954	UPCISCC131	WM4235	TASK1
SW1573	SW962	UPCISCC152	WM793	TC106
SW1710	SW982	UPCISCC154	WM88	TC138
SW1783	SYO1	UPCISCC200	WM983B	TC205
SW1990	T173	UPMD1	WPE1NA22	TC32
SW403	T24	UT7	WSUDLCL2	TC71
SW48	T3M10	UW228	WSUNHL	TCCPAN2
SW480	T3M3	UWB1289	Y79	TCCSUP
SW527	T3M4	VAESBJ	YAMATO	TCYIK
SW579	T3M5	VAL	YAPC	TDOTT
SW620	SW954	VCAP	YD10B	TE1
SW626	SW962	VMCUB1	YD15	TE10
SW684	SW982	VMRCLCD	YD38	TE11
SW756	SYO1	VMRCLCP	YD8	TE12
SW780	T173	VMRCMELG	YH13	TE125T
SW837	T24	VMRCRCW	YKG1	TE14
SW872	T3M10	VMRCRCZ	YMB1	TGW
SW900	T3M3	VP229	YMB1E	THP1
SW948	T3M4	WAOSEL	YSCCC	TIG3TD
TE15	TE617T	TE617T	TGBC11TKB	TK
TE159T	TE8	TE8	TGBC18TKB	UMC11
TE4	TE9	TE9	TGBC1TKB	UMRC2
TE441T	TEN	TEN	TGBC24TKB	UMRC3
TE5	TF1	TE617T	TGBC52TKB	UMRC6NEO
TE6	TFK1	TE8	TGW	UMRC7
TGW	TUHR10TKB	TM87	THP1	UMUC1
THP1	TUHR14TKB	TMK1	TIG3TD	UMUC10
TIG3TD	TUHR4TKB	TN2	TK	UMUC11
TK	TUR	TO14	TGBC11TKB	UMUC13
TK10	TYKNU	TO175T	U2904	UMUC14
TKKK	U118MG	TOLEDO	U2OS	UMUC16
TL1	U138MG	TOV112D	U343	UMUC3
TM31	U178	TOV21G	U698M	UMUC4
UACC893	U251MG	TR146	U87MG	UMUC5
UBLC1	U251MGDM	TT	U937	UMUC6
UCH2	U266B1	TT1TKB	UACC257	UMC11
YMB1	TTC549	TT2609C02	UACC62	UMRC2
YMB1E	TTC642	TTC1240	UACC62SKINCJ1	UMRC3
YSCCC	TTC709	TTC442	UACC812	UMRC6NEO
YT	TTC549	TTC466	ZR75B
YUHOIN0650	ZR751	ZR7530	UHO1
