# Supplementary material for: Repurposing metformin as a potential anticancer agent using in silico technique
Source: Daru. 2024 Jun 26;32(2):549–55. doi: 10.1007/s40199-024-00523-0 (PMC11554977; doi:10.1007/s40199-024-00523-0)
Supplement: Supplementary file 2 — Supplementary file2 (XLSX 28 KB) [file 40199_2024_523_MOESM2_ESM.xlsx]

## Sheet: Sheet1
Supplement 2: Metformin Drug Sensitivity and Damaging Mutation by using PRISM Repurposing Primary Screen and Damaging Mutation in DepMap.
	Pearson	Spearman	Slope	Intercept	p-value (linregress)
ABCG2	-0.102	-0.043	-0.0433	0.0218	0.0173
SLC22A1	0.022	0.025	0.00364	0.00321	0.612
SLC47A1	-0.037	-0.063	-0.0107	0.00864	0.388
SLC2A2	-0.04	-0.051	-0.00469	0.00241	0.356
SRR		0.011	0.00163	0.00345	0.82
	0.01
SLC22A3	0.029	0.04	0.00344	0.0014	0.498
SLC22A4	-0.002	0.01	-0.000738	0.0111	0.959
ATM		0.045	0.016	0.0254	0.465
	0.031
LKB/STK11	0.006	0.015	0.00676	0.107	0.895
PRKAA1	-0.029	-0.021	-0.00849	0.012	0.493
PRKAA2	-0.008	-0.007	-0.00182	0.00754	0.858
PRKAB2	-0.008	-0.015	-0.00099	0.00195	0.846
ABCC8-		-0.003	-0.000155	0.00916	0.989
	-0.001
KCNJ11			0	0	1
SLC6A4			0	0	1
SLC47A1	-0.037	-0.063	-0.0107	0.00864	0.388
SLC47A2		-0.023	-0.00279	0.004	0.698
	-0.017
ABCB1	0.025	0.025	0.00661	0.00833	0.56
ABCG2	-0.102	-0.043	-0.0433	0.0218	0.0173
STK11		0.015	0.00676	0.107	0.895
	0.006
TCF7L2	-0.074	-0.08	-0.0437	0.0365	0.0818
Following genes from the DSEA portal
NAMPT	0.025	0.033	0.00412	0.00315	0.566
RCAN2
CEBPB			0	0	1
CEBPE	0.036	0.048	0.00429	0.0013	0.399
LEFTY1	0	0	1
YME1L1	0.007	-0.001	0.00216	0.0107	0.862
USP19	0.018	0.017	0.00808	0.0209	0.668
RER1		0	1
	0
CHGA	0.07	0.068	0.0083	0.000806	0.102
CKB		-0.048	-0.00808	0.00465	0.26
	-0.048
ZNF358	-0.025	-0.03	-0.00652	0.00994	0.565
CYP27B1		-0.041	-0.00564	0.00618	0.521
	-0.028
DRD2	-0.026	-0.037	-0.00304	0.0022	0.55
EIF4A2				0	1
			0
MS4A2	-0.023	-0.043	-0.00621	0.00625	0.584
FCN1	0	0	1
FGD1	-0.034	-0.052	-0.0106	0.0105	0.428
SLITRK3	-0.007	-0.018	-0.00219	0.00941	0.87
RPH3A	0.007	-0.004	0.00199	0.0107	0.872
PDXDC1	0.013	0.017	0.00152	0.00164	0.765
ENDOD1		-0.005	-0.000218	0.00186	0.966
	-0.002
NBEAL2	0.022	0.034	0.00645	0.00652	0.604
CUX2		-0.039	-0.0159	0.0184	0.293
	-0.045
MLYCD	-0.003	-0.005	-0.000443	0.00371	0.951
KPNA6	-0.04	-0.051	-0.00469	0.00241	0.356
FUT2	-0.079	-0.083	-0.0228	0.0138	0.0654
GABRA4	-0.003	-0.007	-0.00032	0.00187	0.95
B4GALNT1		0.015	0.00305	0.00511	0.729
	0.015
CLIP3		-0.006	-0.00067	0.00557	0.939
	-0.003
LRRTM2			0	0	1
FAM169A	0.009	0.011	0.00156	0.00346	0.828
GAPDHS	-0.035	-0.046	-0.00826	0.00467	0.417
GBP1		-0.012	-0.00421	0.00966	0.71
	-0.016
SIGLEC7	-0.031	-0.045	-0.00739	0.00822	0.466
BBC3	-0.003	-0.007	-0.00032	0.00187	0.95
CCR10	-0.054	-0.06	-0.00636	0.00261	0.211
IGHV3-23
GRM4	0.001	0.001	0.000247	0.00545	0.978
GRM8	-0.014	-0.023	-0.00664	0.0228	0.742
RPA4	-0.096	-0.092	-0.0197	0.00791	0.025
GYS2	-0.064	-0.084	-0.0213	0.0173	0.135
HABP2	0.015	0.01	0.00301	0.00511	0.732
HFE	-0.032	-0.042	-0.00657	0.00629	0.455
AOC2	-0.025	-0.033	-0.00516	0.00612	0.557
HOXC10			0	0	1
LILRA5	0.003	0.006	0.000331	0.00179	0.948
IGSF1	-0.01	0.003	-0.00465	0.0189	0.818
GSTK1			0	0	1
C1orf95			0	0	1
KRT35	-0.009	-0.019	-0.00194	0.00572	0.825
MAB21L1	-0.009	-0.016	-0.00105	0.00196	0.837
MAZ	-0.032	-0.035	-0.0125	0.018	0.457
MMP19	-0.024	-0.034	-0.00566	0.00435	0.578
OR10C1	-0.075	-0.077	-0.0155	0.00739	0.0778
MTHFR			0	0	1
MUSK	0.022	0.028	0.00779	0.0118	0.608
MYO1D	-0.01	-0.015	-0.00168	0.00386	0.815
NKX3-1	0	0	1
SLC11A2	0.016	0.018	0.00266	0.00333	0.712
OPRL1	0.027	0.037	0.00458	0.00309	0.523
PCBP2	0.028	0.036	0.00565	0.00479	0.521
PCCB	0.031	0.043	0.00524	0.00301	0.466
NDUFAF1	-0.039	-0.05	-0.00462	0.0024	0.364
PDK2	0.073	0.069	0.00865	0.000762	0.0885
ATP7A	-0.059	-0.078	-0.0121	0.00697	0.169
ING3	-0.024	-0.034	-0.00493	0.00609	0.574
UGT1A8	-0.03	-0.042	-0.0062	0.00625	0.481
ZSCAN32	0.004	0.002	0.00065	0.00358	0.928
CPSF3L	-0.021	-0.03	-0.00243	0.00213	0.632
UBA6	0.047	0.043	0.00792	0.00268	0.27
UEVLD	0.011	0.014	0.00133	0.00166	0.794
ZNF692	0.069	0.068	0.00824	0.000812	0.105
ALLC	-0.022	-0.033	-0.00363	0.0041	0.613
FAM212B	0.01	0.014	0.00118	0.00168	0.816
DNAH7	-0.002	-0.014	-0.00141	0.0495	0.96
NEUROD4	0.012	0.015	0.00138	0.00166	0.785
RARG	0.018	0.025	0.00306	0.00328	0.67
ALOXE3	-0.006	-0.004	-0.00199	0.013	0.882
CCDC81	0.003	0.003	0.000531	0.00542	0.952
RYR3	0.018	0.028	0.0104	0.0335	0.678
SCNN1D	0.019	0.027	0.00722	0.0137	0.652
SELL	-0.014	-0.021	-0.00332	0.00772	0.744
HIF3A	0.003	0.002	0.000575	0.00359	0.936
SHH			0	0	1
SLC1A2	-0.011	-0.015	-0.00189	0.00389	0.792
SLC6A2	0.027	0.037	0.00449	0.0031	0.532
SMARCD2	-0.03	-0.043	-0.00354	0.00226	0.487
AKR1D1		0.001	6.5e-05	0.00182	0.99
	0.001
SREBF2	0.054	0.058	0.0111	0.00411	0.204
SULT1E1			0	0	1
BST1	0.012	0.016	0.00146	0.00165	0.773
TAL1	0.042	0.039	0.00858	0.00443	0.329
TSHB	0.012	0.016	0.00283	0.00331	0.781
TUBA3C	-0.087	-0.053	-0.0252	0.0104	0.0425
UCHL3			0	0	1
C9	0.04	0.051	0.0164	0.0199	0.347
CA12	-0.009	-0.016	-0.00105	0.00196	0.837
MAPKAP1	-0.037	-0.045	-0.00767	0.00643	0.383
TCTN1	0.036	0.048	0.00429	0.0013	0.399
ZNF750	0.01	0.013	0.00229	0.00337	0.822
TLE6	-0.083	-0.106	-0.022	0.0119	0.0514
AGBL2	0.012	0.001	0.00458	0.0195	0.784
C4orf29	-0.021	-0.03	-0.00248	0.00213	0.625
C6orf25	0	-0.001	4.03e-05	0.00365	0.997
ADAMTS12	-0.015	0.012	-0.00844	0.0413	0.73
NME5	-0.027	-0.039	-0.00545	0.00616	0.535
PLA2G6	-0.018	-0.025	-0.00478	0.00607	0.674
LY6D			0	0	1
ADAM20	-0.036	-0.045	-0.00857	0.00837	0.398
CDKL1	0.016	0.022	0.00271	0.00332	0.706
NR1I2	-0.052	-0.058	-0.00613	0.00258	0.228
PHOX2B	0.038	0.049	0.00446	0.00128	0.38
MBD2	-0.033	-0.039	-0.0103	0.0141	0.44
C16orf45	-0.008	-0.014	-0.000904	0.00194	0.859
ARHGEF1	-0.001	-0.005	-0.000433	0.0147	0.976
ZNF804A	0.018	0.018	0.00646	0.012	0.67
AP4M1			0	0	1
GPR50			0	0	1
TAAR2	0.079	0.055	0.0132	0.00202	0.0649
KCNB2	-0.009	-0.002	-0.00311	0.0168	0.837
SNAP29	0	0	1
ABCG2	-0.102	-0.043	-0.0433	0.0218	0.0173
SCARB1	0.007	-0.001	0.00207	0.00889	0.878
TRAM2			0	0	1
STARD8	0.024	0.028	0.00817	0.00996	0.569
SFI1	0.005	0.009	0.000591	0.00176	0.907
CUL7	-0.004	-0.007	-0.000796	0.00558	0.928
CDKN1A	-0.004	0.031	-0.00169	0.0167	0.926
CRYGB			0	0	1
DUSP5	0.006	0.007	0.000956	0.00354	0.894
ENPP4	0	0	1
HMGXB3	-0.032	-0.045	-0.00534	0.00432	0.457
FOXE1	0.013	0.017	0.00152	0.00164	0.765
SYNM	-0.019	-0.03	-0.00319	0.00405	0.657
FBXO46	-0.016	-0.019	-0.00428	0.00967	0.706
POLA2	0	0	1
GAS6	-0.071	-0.066	-0.0263	0.0179	0.0994
GNA11	0	-0.007	0.000143	0.0183	0.993
GP2			0	0	1
NCAPH2	-0.039	-0.05	-0.00462	0.0024	0.364
NRG1	0.008	0.006	0.00215	0.00888	0.849
HSD3B2			0	0	1
RHOH			0	0	1
MSRA	0.048	0.013	0.0126	0.00393	0.267
MAGEC2	0.001	0.001	8.87e-05	0.00182	0.986
PEPD			0	0	1
PIK3R2	0.01	0.014	0.00168	0.00345	0.815
POLD1	-0.004	0.004	-0.00126	0.0148	0.93
GPR173	-0.003	-0.007	-0.00032	0.00187	0.95
MS4A12	0.078	0.07	0.00922	0.000692	0.0694
DHTKD1	-0.077	-0.044	-0.0157	0.00742	0.0738
PEX26	-0.009	-0.015	-0.00103	0.00196	0.839
SLC2A4RG	0.001	-0.001	0.000227	0.00728	0.982
PSMB9	-0.049	-0.056	-0.00579	0.00254	0.255
CASKIN2	0.039	0.018	0.0158	0.0163	0.367
WDR19	0.065	0.075	0.0266	0.0113	0.129
RHD			0	0	1
RNASEL	-0.016	-0.025	-0.0037	0.00777	0.715
ZFAND3	-0.024	-0.03	-0.0041	0.00416	0.568
HCN2	0.007	-0.001	0.00368	0.0325	0.87
RPLP2	0.006	-0.004	0.0022	0.0162	0.896
SERPINB3	-0.07	-0.08	-0.0118	0.00511	0.1
SGCD	-0.018	-0.027	-0.00218	0.0021	0.668
STK3	-0.024	-0.036	-0.00398	0.00415	0.579
UBE2L3			0	0	1
LDLRAD4	0.021	0.028	0.00439	0.00494	0.617
NIPAL2	-0.03	-0.043	-0.00352	0.00226	0.489
TCEAL4	0	-0.002	-8.05e-05	0.00367	0.994
MYCT1	0.003	0	0.000689	0.00906	0.952
GDF5	-0.027	-0.012	-0.0112	0.0197	0.522
HIST1H2BM	0.046	0.057	0.00545	0.00116	0.283
TNK1	-0.016	-0.026	-0.00486	0.00974	0.717
TNFSF9	-0.03	-0.04	-0.0101	0.0122	0.479
TMEM11	0.011	0.014	0.00133	0.00166	0.794
SGPL1	-0.087	-0.07	-0.0103	0.00309	0.043
RHOT2	-0.012	-0.019	-0.00205	0.00391	0.776
MTA1	0.01	0.001	0.00422	0.0214	0.809
ZMYM3	-0.026	-0.017	-0.01	0.0213	0.548
PPT2	0.017	0.017	0.00404	0.00681	0.69
EFCAB14	-0.043	-0.057	-0.0102	0.00856	0.317
CXCR6	-0.102	-0.072	-0.0122	0.00333	0.0165
SLC17A3	0.003	0.005	0.000674	0.00723	0.947
OR5I1	-0.042	-0.049	-0.00854	0.00654	0.331
STARD3	-0.021	-0.027	-0.0036	0.0041	0.616
CHAD	0.07	0.068	0.0083	0.000806	0.102
ATXN2L	-0.09	-0.075	-0.0446	0.0384	0.0352
CLDN3	-0.054	-0.06	-0.00636	0.00261	0.211
EYA4	-0.038	-0.044	-0.0064	0.00445	0.373
FANCE	-0.009	-0.016	-0.00175	0.0057	0.842
FCN2	0.024	0.032	0.00396	0.00317	0.581
UBOX5	-0.013	-0.018	-0.00217	0.00392	0.763
XPO7	-0.065	-0.044	-0.0297	0.0274	0.127
FMO3	0.049	0.071	0.0174	0.007	0.254
BRD4	-0.011	-0.005	-0.00439	0.0207	0.793
FOLR2	-0.06	-0.068	-0.0122	0.00699	0.163
LAMP3	-0.093	-0.052	-0.0156	0.00558	0.0297
DKKL1	-0.002	-0.005	-0.000218	0.00186	0.966
RAB30	-0.056	-0.061	-0.00666	0.00265	0.19
GPX3			0	0	1
BABAM1	0.003	0.006	0.000328	0.00179	0.949
HDGF	-0.033	-0.037	-0.0102	0.0141	0.446
HHEX	-0.026	-0.034	-0.00438	0.0042	0.542
IGFBP6	0.036	-0.046	-0.00423	0.00235	0.405
ILK	0.029	0.019	0.00492	0.00305	0.493
ARAF	-0.038	-0.058	-0.0136	0.0145	0.37
FADS3			0	0	1
MAP3K9	0.007	-0.006	0.00259	0.0161	0.877
TRPV2	0.024	0.033	0.0028	0.00148	0.581
HDAC7	0.004	-0.008	0.00137	0.0145	0.924
PEX13	-0.019	-0.028	-0.0022	0.0021	0.665
PLCB3	-0.027	-0.015	-0.00898	0.0157	0.53
AVPR2	-0.028	-0.025	-0.0067	0.00814	0.509
ASIC4			0	0	1
MUC13	-0.019	-0.013	-0.00511	0.00977	0.652
SLC17A6			0	0	1
PVRL2			0	0	1
SEMG1	-0.022	-0.03	-0.0045	0.00604	0.608
LHX5	0.012	0.015	0.00138	0.00166	0.785
UVRAG	-0.043	-0.059	-0.00874	0.00656	0.32
VIL1	0.007	0.012	0.00193	0.00707	0.876
ALX1	0.013	0.017	0.00152	0.00164	0.765
DOC2A	0.014	0.019	0.00334	0.0069	0.742
MAP4K3	0.057	0.072	0.0117	0.00404	0.183
PRSS12	0.02	0.013	0.00408	0.00498	0.642
PIGQ	0.028	0.038	0.00581	0.00477	0.509
RTN3	-0.122	-0.094	-0.0204	0.00618	0.0043
FTCD			0	0	1
BTN2A1	-0.125	-0.107	-0.0487	0.0225	0.00351
GPR45	0.057	0.058	0.00948	0.00249	0.187
CMKLR1			0	0	1
ADH6	0.028	0.038	0.00478	0.00307	0.506
C18orf25			0	0	1
DMWD	0.027	0.038	0.00544	0.00481	0.536
FRMPD1	-0.037	-0.031	-0.0342	0.0901	0.381
FOXM1	-0.079	-0.049	-0.0209	0.0117	0.0644
LARP4B	-0.034	-0.044	-0.0181	0.0296	0.434
GLS2	-0.043	-0.024	-0.00878	0.00657	0.318
PARVB	0.034	0.044	0.00565	0.00296	0.432
HTR1F	-0.064	-0.081	-0.02	0.0116	0.136
TBX10	-0.014	-0.021	-0.0034	0.00773	0.738
IL10	0.025	0.035	0.003	0.00146	0.554
ABCC6	0.013	0.012	0.00562	0.0158	0.758
MMP7	0.011	0.014	0.00133	0.00166	0.794
NAP1L2	0.015	-0.024	-0.0025	0.00396	0.728
OSBP	-0.039	-0.05	-0.00462	0.0024	0.364
G0S2	-0.036	-0.046	-0.00423	0.00235	0.405
WDR44	0.033	0.027	0.00947	0.0098	0.445
PIH1D1	-0.039	-0.05	-0.00799	0.00647	0.363
CHRNA10	0.012	0.015	0.00138	0.00166	0.785
JAM2	0.02	0.028	0.00238	0.00153	0.64
RYR1	-0.029	-0.033	-0.0145	0.031	0.497
CEACAM1	-0.01	-0.015	-0.00202	0.00573	0.818
SLC6A8	-0.038	-0.07	-0.0154	0.0165	0.379
SSTR3	0.011	0.014	0.00133	0.00166	0.794
ZNHIT2	0.012	0.015	0.00138	0.00166	0.785
VWF	0.001	0	0.000617	0.0237	0.976
XRCC1	0.025	0.035	0.003	0.00146	0.554
MTHFD2	0.019	0.026	0.00221	0.00156	0.663
PNPLA6	-0.003	-0.013	-0.000554	0.00555	0.95
ADCY8	547	0.034	0.035	0.0115	0.0132
CCR3	0.015	0.021	0.00299	0.00512	0.733
CYP2A6	-0.026	-0.026	-0.00444	0.0042	0.536
DLX5	-0.06	-0.063	-0.0173	0.00945	0.163
GPR97	0.029	0.04	0.00344	0.0014	0.498
SOGA2	-0.044	-0.048	-0.0267	0.0453	0.304
GPR37	0	0.001	5.41e-05	0.00731	0.996
MEP1A	-0.002	-0.005	-0.000244	0.00186	0.962
ASCL1	-0.025	-0.037	-0.00302	0.0022	0.552
SCAPER	-0.006	-0.004	-0.00173	0.0112	0.889
CRNN	0.034	0.046	0.00407	0.00133	0.423
NOX3	-0.02	-0.036	-0.00621	0.00991	0.644
TAS2R9	0.002	-0.014	0.000567	0.00541	0.96
MOCOS	-0.039	-0.055	-0.0121	0.0106	0.368
ARHGEF40	-0.035	-0.042	-0.0158	0.0257	0.417
TXLNG	-0.003	-0.007	-0.00032	0.00187	0.95
C14orf132	0.01	0.02	0.00253	0.00517	0.824
ZNF80	0.03	0.032	0.00801	0.00815	0.479
SPAG16	-0.015	-0.024	-0.00361	0.00776	0.722
ARHGEF5	-0.005	-0.007	-0.00105	0.00561	0.905
HDHD3	-0.012	-0.02	-0.00141	0.002	0.781
ACTN2	-0.038	-0.05	-0.01	0.0104	0.375
SH2D2A	-0.033	-0.04	-0.00547	0.00433	0.446
ZNHIT3	-0.042	-0.053	-0.0111	0.00685	0.328
NCOR2	-0.068	-0.057	-0.0389	0.0487	0.11
CHRM4	0.019	0.027	0.00222	0.00155	0.663
DDX1	0.028	-0.012	0.00565	0.00479	0.52
NQO1	-0.075	-0.086	-0.0199	0.00794	0.0787
S1PR1	-0.003	-0.007	-0.00032	0.00187	0.95
DTX3	0.021	0.026	0.00423	0.00496	0.631
FLNC	0.007	0.016	0.00456	0.0433	0.863
KHNYN	-0.009	-0.016	-0.00105	0.00196	0.837
GCAT	-0.006	-0.011	-0.000944	0.00377	0.895
GABBR1	0.015	0.02	0.00443	0.0104	0.721
USP25	-0.051	-0.07	-0.0105	0.00678	0.231
WAC	-0.04	-0.051	-0.00469	0.00241	0.356
L1TD1	0.082	0.079	0.0137	0.00196	0.0555
SMCO4	-0.054	-0.06	-0.00636	0.00261	0.211
BAI2	-0.032	-0.05	-0.012	0.0198	0.453
RAD9A	0.022	0.013	0.00444	0.00494	0.613
SATB1	0.025	0.01	0.00663	0.00467	0.559
ABHD4	-0.057	-0.058	-0.00947	0.00482	0.187
UMPS	0.019	0.027	0.00225	0.00155	0.658
RIN3	0.001	0.001	0.000281	0.00545	0.975
STK16	-0.001	-0.003	-0.000138	0.00367	0.989
DNAH17	0.019	-0.016	-0.00798	0.0247	0.66
ACVR1B	0.016	-0.003	0.00469	0.00673	0.706
MSC	0.022	0.031	0.00263	0.0015	0.605
